# Supplementary material for: Anti-Hyperuricemic Effect of Anserine Based on the Gut–Kidney Axis: Integrated Analysis of Metagenomics and Metabolomics
Source: Nutrients. 2023 Feb 15;15(4):969. doi: 10.3390/nu15040969 (PMC9964072; doi:10.3390/nu15040969)
Supplement: Supplementary file 1 [file nutrients-15-00969-s001.zip]

Archive with 1 entries (1 files):
- nutrients-2153955 - supplementary.pdf
